# Supplementary material for: Myeloid-Specific Pyruvate-Kinase-Type-M2-Deficient Mice Are Resistant to Acute Lung Injury
Source: Biomedicines. 2022 May 21;10(5):1193. doi: 10.3390/biomedicines10051193 (PMC9138865; doi:10.3390/biomedicines10051193)
Supplement: Supplementary file 1 [file biomedicines-10-01193-s001.zip]

Archive with 1 entries (1 files):
- biomedicines-1646967-supplementary.pdf
